# Supplementary material for: Comparison of Performance between Single- and Multiparameter Luminescence Thermometry Methods Based on the Mn5+ Near-Infrared Emission
Source: Sensors (Basel). 2023 Apr 9;23(8):3839. doi: 10.3390/s23083839 (PMC10143882; doi:10.3390/s23083839)
Supplement: Supplementary file 1 [file sensors-23-03839-s001.zip]

Archive with 1 entries (1 files):
- sensors-2279352-supplementary.pdf
